# Supplementary material for: Possible Roles of Transition Metal Cations in the Formation of Interstellar Benzene via Catalytic Acetylene Cyclotrimerization
Source: Molecules. 2023 Nov 6;28(21):7454. doi: 10.3390/molecules28217454 (PMC10649463; doi:10.3390/molecules28217454)
Supplement: Supplementary file 1 [file molecules-28-07454-s001.zip]

Archive with 13 entries (9 files):
- molecules-2685804-supplementary/
- molecules-2685804-supplementary/supplement_proof/
- molecules-2685804-supplementary/supplement_proof/supplement_proof.pdf
- molecules-2685804-supplementary/supplement_proof/VideoS1.gif.zip
- molecules-2685804-supplementary/supplement_proof/VideoS2.gif.zip
- molecules-2685804-supplementary/supplement_proof/VideoS3.gif.zip
- molecules-2685804-supplementary/__MACOSX/
- molecules-2685804-supplementary/__MACOSX/._supplement_proof
- molecules-2685804-supplementary/__MACOSX/supplement_proof/
- molecules-2685804-supplementary/__MACOSX/supplement_proof/._supplement_proof.docx
- molecules-2685804-supplementary/__MACOSX/supplement_proof/._VideoS1.gif.zip
- molecules-2685804-supplementary/__MACOSX/supplement_proof/._VideoS2.gif.zip
- molecules-2685804-supplementary/__MACOSX/supplement_proof/._VideoS3.gif.zip
